# Supplementary material for: Revealing Subtle Age-Related Balance Differences: Applying Stock Market Indicators to Posturographic Analysis
Source: J Clin Med. 2025 Nov 24;14(23):8346. doi: 10.3390/jcm14238346 (PMC12693360; doi:10.3390/jcm14238346)
Supplement: Supplementary file 1 [file jcm-14-08346-s001.zip]

Archive with 1 entries (1 files):
- jcm-3969699-supplementary.pdf
